# Supplementary material for: A Meta-Analysis Study to Infer Voltage-Gated K+ Channels Prognostic Value in Different Cancer Types
Source: Antioxidants (Basel). 2023 Feb 24;12(3):573. doi: 10.3390/antiox12030573 (PMC10045123; doi:10.3390/antiox12030573)
Supplement: Supplementary file 1 [file antioxidants-12-00573-s001.zip]

Archive with 1 entries (1 files):
- antioxidants-2203735-supplementary.pdf
